# Supplementary material for: Near-infrared-II photoacoustic imaging and photo-triggered synergistic treatment of thrombosis via fibrin-specific homopolymer nanoparticles
Source: Nat Commun. 2023 Oct 28;14:6881. doi: 10.1038/s41467-023-42691-8 (PMC10613240; doi:10.1038/s41467-023-42691-8)
Supplement: Supplementary file 4 — Supplementary Data 1 [file 41467_2023_42691_MOESM4_ESM.xlsx]

## Sheet: TIIG1
N	-6.621	-0.698	-0.212
C	-6.027	-1.78	-0.465
C	-4.717	-1.527	-0.37
C	-4.539	-0.222	-0.07
C	-5.825	0.249	0.054
C	-6.296	-3.044	-0.785
C	-5.101	-3.638	-0.917
S	-3.958	-2.739	-0.689
C	-3.388	0.478	0.074
C	-3.238	1.845	0.089
N	-2.019	2.107	0.303
C	-1.305	1.073	0.395
C	-2.125	0.028	0.24
C	-0.037	0.72	0.592
C	-0.035	-0.621	0.577
S	-1.366	-1.218	0.372
O	-6.229	1.328	0.43
O	-4.043	2.722	-0.139
C	-1.498	3.474	0.411
C	-8.08	-0.547	-0.204
H	-7.282	-3.506	-0.917
H	-4.974	-4.697	-1.183
H	0.827	1.379	0.739
H	0.868	-1.231	0.716
H	-2.046	4.044	1.195
H	-0.421	3.49	0.692
H	-1.596	4.007	-0.562
H	-8.598	-1.471	-0.547
H	-8.444	-0.324	0.825
H	-8.395	0.275	-0.887

## Sheet: TIIG2
N	-6.753	1.736	-1.177
C	-6.176	0.623	-1.307
C	-4.866	0.856	-1.175
C	-4.668	2.178	-0.98
C	-5.946	2.686	-0.958
C	-6.461	-0.658	-1.528
C	-5.276	-1.287	-1.553
S	-4.122	-0.394	-1.353
C	-3.506	2.86	-0.844
C	-3.314	4.219	-0.932
N	-2.096	4.463	-0.688
C	-1.42	3.42	-0.482
C	-2.265	2.395	-0.586
C	-0.176	3.039	-0.204
C	-0.166	1.695	-0.098
S	-1.533	1.16	-0.318
O	-6.338	3.803	-0.7
O	-4.082	5.098	-1.261
C	-1.539	5.82	-0.67
C	-8.207	1.917	-1.25
N	4.228	0.283	0.855
C	3.009	0.493	0.614
C	2.412	-0.7	0.622
C	3.332	-1.66	0.855
C	4.491	-0.942	1.033
C	2.166	1.492	0.365
C	0.939	0.964	0.178
S	0.997	-0.513	0.31
C	3.176	-3.005	0.901
C	4.159	-3.965	0.855
N	3.611	-5.098	0.983
C	2.357	-5.029	1.072
C	2.041	-3.731	1.009
C	1.294	-5.82	1.204
C	0.238	-4.994	1.242
S	0.592	-3.568	1.145
O	5.592	-1.309	1.381
O	5.348	-3.855	0.647
C	4.365	-6.357	1.004
C	5.241	1.341	0.941
H	-7.45	-1.11	-1.664
H	-5.162	-2.367	-1.719
H	0.666	3.733	-0.088
H	-2.097	6.466	0.045
H	-0.473	5.831	-0.352
H	-1.587	6.275	-1.686
H	-8.732	0.977	-1.532
H	-8.609	2.24	-0.262
H	-8.471	2.68	-2.017
H	2.462	2.547	0.325
H	1.278	-6.914	1.27
H	-0.801	-5.337	1.349
H	5.138	-6.34	1.806
H	3.709	-7.234	1.203
H	4.863	-6.53	0.023
H	4.83	2.338	0.666
H	5.636	1.418	1.98
H	6.086	1.135	0.244

## Sheet: TIIG3
N	-5.314	-1.115	-4.229
C	-4.988	-2.289	-3.909
C	-3.866	-2.19	-3.188
C	-3.507	-0.889	-3.105
C	-4.518	-0.242	-3.777
C	-5.403	-3.544	-4.064
C	-4.499	-4.299	-3.422
S	-3.406	-3.528	-2.807
C	-2.421	-0.336	-2.514
C	-1.936	0.941	-2.674
N	-0.941	1.085	-1.904
C	-0.662	0.037	-1.264
C	-1.558	-0.882	-1.63
C	0.212	-0.42	-0.373
C	-0.114	-1.702	-0.112
S	-1.305	-2.115	-0.888
O	-4.742	0.942	-3.898
O	-2.271	1.816	-3.442
C	-0.187	2.339	-1.789
C	-6.502	-0.784	-5.024
N	1.41	-5.29	2.554
C	1.112	-4.257	1.896
C	2.026	-3.34	2.213
C	2.894	-3.852	3.113
C	2.445	-5.143	3.269
C	0.214	-3.812	1.02
C	0.528	-2.531	0.74
S	1.714	-2.1	1.51
C	3.943	-3.247	3.72
C	4.667	-3.679	4.806
N	5.594	-2.843	5.021
C	5.571	-1.864	4.228
C	4.543	-2.079	3.407
C	6.219	-0.732	3.961
C	5.618	-0.149	2.904
S	4.489	-0.99	2.438
O	2.924	-6.066	3.89
O	4.489	-4.628	5.539
C	6.577	-2.998	6.099
C	0.653	-6.545	2.488
N	7.776	3.911	1.871
C	7.103	2.856	2.013
C	6.186	2.866	1.044
C	6.313	3.992	0.311
C	7.395	4.613	0.889
C	7.022	1.78	2.792
C	5.997	1.026	2.35
S	5.349	1.679	1.184
C	5.566	4.422	-0.734
C	5.535	5.685	-1.276
N	4.758	5.668	-2.275
C	4.22	4.544	-2.457
C	4.687	3.737	-1.499
C	3.365	3.94	-3.281
C	3.288	2.674	-2.846
S	4.126	2.394	-1.669
O	8.002	5.604	0.545
O	6.053	6.711	-0.893
C	4.504	6.843	-3.115
C	8.9	4.288	2.737
H	-6.292	-3.894	-4.602
H	-4.552	-5.395	-3.363
H	1.035	0.17	0.051
H	-0.845	3.155	-1.412
H	0.669	2.252	-1.084
H	0.23	2.641	-2.777
H	-7.025	-1.694	-5.393
H	-7.232	-0.205	-4.413
H	-6.221	-0.184	-5.92
H	-0.615	-4.405	0.615
H	7.086	-0.369	4.526
H	7.111	-3.972	6.008
H	7.352	-2.2	6.077
H	6.077	-2.949	7.094
H	-0.263	-6.449	1.863
H	1.276	-7.354	2.044
H	0.321	-6.857	3.505
H	7.69	1.579	3.639
H	2.841	4.375	-4.14
H	2.666	1.902	-3.321
H	5.458	7.25	-3.521
H	3.856	6.602	-3.987
H	3.99	7.639	-2.528
H	9.023	3.588	3.592
H	9.854	4.281	2.162
H	8.742	5.303	3.168

## Sheet: TIIG4
N	-7.114	-5.083	-8.293
C	-6.129	-5.855	-8.433
C	-5.161	-5.387	-7.637
C	-5.599	-4.268	-7.019
C	-6.894	-4.15	-7.467
C	-5.773	-6.948	-9.104
C	-4.507	-7.195	-8.735
S	-3.964	-6.221	-7.773
C	-4.941	-3.445	-6.169
C	-5.304	-2.178	-5.776
N	-4.455	-1.768	-4.931
C	-3.526	-2.594	-4.73
C	-3.787	-3.653	-5.499
C	-2.411	-2.733	-4.019
C	-1.897	-3.944	-4.31
S	-2.754	-4.664	-5.279
O	-7.77	-3.383	-7.13
O	-6.2	-1.463	-6.17
C	-4.542	-0.458	-4.275
C	-8.392	-5.251	-8.994
N	1.817	-6.62	-3.163
C	0.878	-5.806	-3.373
C	1.131	-4.739	-2.614
C	2.288	-4.926	-1.943
C	2.664	-6.192	-2.325
C	-0.24	-5.682	-4.085
C	-0.761	-4.472	-3.804
S	0.089	-3.74	-2.839
C	2.933	-4.079	-1.105
C	4.223	-4.168	-0.636
N	4.421	-3.203	0.16
C	3.425	-2.439	0.265
C	2.477	-2.949	-0.523
C	3.039	-1.327	0.887
C	1.768	-1.08	0.513
S	1.278	-2.122	-0.416
O	3.574	-6.889	-1.932
O	5.111	-4.939	-0.929
C	5.689	-2.993	0.867
C	1.916	-7.936	-3.804
N	-1.669	2.066	1.234
C	-0.664	1.314	1.133
C	0.296	1.861	1.881
C	-0.178	2.982	2.466
C	-1.459	3.072	1.973
C	-0.276	0.191	0.535
C	0.999	-0.041	0.905
S	1.482	1.009	1.83
C	0.44	3.822	3.33
C	-0.131	4.796	4.116
N	0.796	5.399	4.731
C	1.937	4.924	4.488
C	1.753	3.922	3.627
C	3.216	5.104	4.807
C	3.932	4.19	4.121
S	3.051	3.348	3.281
O	-2.283	3.953	2.093
O	-1.298	5.053	4.316
C	0.555	6.523	5.643
C	-2.945	1.823	0.552
N	8.41	2.842	3.518
C	7.269	3.31	3.774
C	7.456	4.32	4.624
C	8.774	4.438	4.897
C	9.341	3.462	4.112
C	5.988	3.118	3.471
C	5.273	4.033	4.155
S	6.157	4.88	4.987
C	9.402	5.297	5.736
C	10.693	5.22	6.203
N	10.917	6.242	6.915
C	9.913	6.993	7.024
C	8.933	6.426	6.312
C	9.545	8.132	7.608
C	8.267	8.32	7.247
S	7.735	7.268	6.366
O	10.507	3.215	3.892
O	11.516	4.338	6.084
C	12.21	6.505	7.556
C	8.648	1.714	2.611
H	-6.378	-7.527	-9.812
H	-3.915	-8.038	-9.116
H	-2.012	-1.976	-3.331
H	-5.526	-0.336	-3.766
H	-3.758	-0.326	-3.497
H	-4.414	0.36	-5.02
H	-8.356	-6.079	-9.736
H	-9.206	-5.487	-8.271
H	-8.659	-4.324	-9.552
H	-0.636	-6.445	-4.768
H	3.667	-0.742	1.57
H	6.509	-2.779	0.143
H	5.638	-2.135	1.573
H	5.96	-3.892	1.466
H	1.122	-8.091	-4.568
H	2.894	-8.047	-4.326
H	1.813	-8.747	-3.048
H	-0.908	-0.411	-0.132
H	3.586	5.869	5.501
H	-0.025	6.185	6.533
H	1.503	6.971	6.016
H	-0.008	7.335	5.128
H	-2.954	0.848	0.015
H	-3.784	1.797	1.285
H	-3.144	2.619	-0.201
H	5.617	2.347	2.782
H	10.153	8.783	8.247
H	7.665	9.182	7.564
H	13.03	6.514	6.801
H	12.23	7.493	8.068
H	12.431	5.728	8.324
H	7.699	1.248	2.264
H	9.205	2.051	1.707
H	9.233	0.914	3.121

## Sheet: TIIG5
N	-5.814	10.372	-0.721
C	-5.455	9.189	-0.962
C	-4.459	9.267	-1.851
C	-4.246	10.565	-2.163
C	-5.142	11.231	-1.362
C	-5.755	7.938	-0.617
C	-4.923	7.165	-1.33
S	-4.009	7.918	-2.204
C	-3.374	11.102	-3.05
C	-3.362	12.381	-3.556
N	-2.354	12.499	-4.313
C	-1.691	11.433	-4.418
C	-2.309	10.533	-3.652
C	-0.613	10.943	-5.028
C	-0.478	9.655	-4.654
S	-1.559	9.282	-3.707
O	-5.283	12.419	-1.169
O	-4.167	13.279	-3.431
C	-2.014	13.746	-5.007
C	-6.887	10.726	0.215
N	3.299	7.759	-6.757
C	2.273	8.124	-6.122
C	1.887	7.066	-5.408
C	2.712	6.025	-5.647
C	3.631	6.559	-6.519
C	1.486	9.183	-5.944
C	0.511	8.835	-5.081
S	0.676	7.419	-4.675
C	2.647	4.763	-5.158
C	3.323	3.645	-5.587
N	3.009	2.679	-4.831
C	2.167	2.995	-3.948
C	1.91	4.291	-4.13
C	1.481	2.468	-2.936
C	0.734	3.455	-2.401
S	0.966	4.732	-3.108
O	4.646	6.081	-6.974
O	4.048	3.49	-6.545
C	3.558	1.327	-4.987
C	4.049	8.631	-7.667
N	-2.376	4.19	1.067
C	-1.55	3.846	0.18
C	-1.34	2.539	0.344
C	-2.064	2.099	1.395
C	-2.743	3.225	1.799
C	-0.849	4.359	-0.827
C	-0.119	3.357	-1.358
S	-0.357	2.087	-0.638
C	-2.112	0.858	1.937
C	-2.632	0.487	3.155
N	-2.527	-0.771	3.261
C	-1.961	-1.302	2.269
C	-1.674	-0.311	1.423
C	-1.575	-2.494	1.819
C	-1.015	-2.303	0.608
S	-1.046	-0.872	0.23
O	-3.611	3.358	2.634
O	-3.058	1.166	4.063
C	-3	-1.519	4.431
C	-2.877	5.559	1.231
N	0.993	-4.782	-2.866
C	0.447	-4.251	-1.862
C	0.209	-5.237	-0.996
C	0.617	-6.409	-1.529
C	1.149	-6.031	-2.74
C	0.052	-3.062	-1.413
C	-0.492	-3.255	-0.195
S	-0.459	-4.686	0.181
C	0.53	-7.659	-1.013
C	0.701	-8.857	-1.666
N	0.595	-9.788	-0.814
C	0.331	-9.368	0.343
C	0.265	-8.038	0.256
C	0.107	-9.816	1.576
C	-0.106	-8.741	2.361
S	-0.009	-7.487	1.581
O	1.751	-6.681	-3.566
O	0.849	-9.089	-2.846
C	0.747	-11.207	-1.154
C	1.424	-4.034	-4.053
N	-1.047	-7.694	6.861
C	-0.804	-8.122	5.702
C	-0.768	-9.453	5.788
C	-0.976	-9.823	7.071
C	-1.187	-8.623	7.709
C	-0.58	-7.677	4.468
C	-0.37	-8.754	3.686
S	-0.456	-10.005	4.473
C	-0.974	-11.063	7.616
C	-0.909	-11.392	8.949
N	-0.99	-12.651	9.05
C	-1.063	-13.229	7.933
C	-1.04	-12.267	7.004
C	-1.153	-14.453	7.417
C	-1.202	-14.276	6.089
S	-1.155	-12.865	5.671
O	-1.532	-8.395	8.848
O	-0.721	-10.691	9.919
C	-0.98	-13.356	10.336
C	-1.176	-6.272	7.199
H	-6.522	7.603	0.091
H	-4.919	6.067	-1.282
H	0.028	11.518	-5.707
H	-1.912	14.586	-4.282
H	-1.048	13.671	-5.554
H	-2.8	14.003	-5.754
H	-7.409	9.828	0.613
H	-6.476	11.286	1.086
H	-7.658	11.353	-0.289
H	1.636	10.154	-6.432
H	1.533	1.417	-2.623
H	4.671	1.347	-4.937
H	3.209	0.638	-4.186
H	3.245	0.888	-5.961
H	3.558	9.62	-7.799
H	5.074	8.818	-7.272
H	4.128	8.17	-8.678
H	-0.881	5.412	-1.136
H	-1.706	-3.439	2.361
H	-4.082	-1.325	4.611
H	-2.885	-2.618	4.3
H	-2.422	-1.231	5.338
H	-2.455	6.256	0.472
H	-3.986	5.59	1.124
H	-2.601	5.957	2.234
H	0.163	-2.119	-1.963
H	0.108	-10.875	1.866
H	1.732	-11.392	-1.64
H	0.702	-11.86	-0.254
H	-0.066	-11.533	-1.843
H	1.127	-2.963	-4.004
H	2.533	-4.068	-4.153
H	0.962	-4.458	-4.974
H	-0.573	-6.618	4.178
H	-1.183	-15.406	7.957
H	-1.282	-15.1	5.367
H	-1.791	-12.977	11
H	-1.144	-14.45	10.215
H	0.001	-13.222	10.847
H	-0.938	-5.613	6.336
H	-2.219	-6.04	7.516
H	-0.476	-5.998	8.021
