# Supplementary material for: Near-infrared-II photoacoustic imaging and photo-triggered synergistic treatment of thrombosis via fibrin-specific homopolymer nanoparticles
Source: Nat Commun. 2023 Oct 28;14:6881. doi: 10.1038/s41467-023-42691-8 (PMC10613240; doi:10.1038/s41467-023-42691-8)
Supplement: Supplementary file 6 — Source data [file 41467_2023_42691_MOESM6_ESM.xlsx]

## Sheet: Fig. 2d
Size (nm)	Intensity
0.4	0
0.463	0
0.536	0
0.621	0
0.719	0
0.833	0
0.965	0
1.12	0
1.29	0
1.5	0
1.74	0
2.01	0
2.33	0
2.7	0
3.12	0
3.62	0
4.19	0
4.85	0
5.61	0
6.5	0
7.53	0
8.72	0
10.1	0
11.7	0
13.5	0
15.7	0
18.2	0
21	0
24.4	0
28.2	0
32.7	0
37.8	0
43.8	0
50.7	0.131
58.8	1.23
68.1	3.4
78.8	6.29
91.3	9.32
106	11.9
122	13.5
142	13.8
164	12.8
190	10.8
220	8.08
255	5.19
295	2.66
342	0.895
396	0.0708
459	0
531	0
615	0
712	0
825	0
955	0
1110	0
1280	0
1480	0
1720	0
1990	0
2300	0
2670	0
3090	0
3580	0
4150	0
4800	0
5560	0
6440	0
7460	0
8630	0

## Sheet: Fig. 2e
	Temperature (oC)
Irradiation time (s)	0 (μg/mL）	6.25 (μg/mL）	12.5 (μg/mL）	25 (μg/mL）	50 (μg/mL）	100 (μg/mL）	150 (μg/mL）
0	26.3	26.2	26.5	26.1	25.6	26.2	25.6
30	26.5	28.8	29.6	29.7	31	33.9	35.9
60	26.9	29.7	31	31.9	33.9	37.7	39.6
90	26.5	30.6	32.5	33.6	35.9	40.7	42.4
120	26.7	31.5	33.8	35.2	38	43.1	44.7
150	26.7	32.3	35	36.8	39.9	45.2	46.7
180	27	33	36.2	38.3	41.4	47	48.5
210	27.2	33.6	37.1	39.5	43.1	48.7	50
240	27.2	34.3	38	40.7	44.5	50.2	51.3
270	27.4	34.9	38.9	41.5	45.7	51.6	52.6
300	27.4	35.5	39.7	42.4	47	52.8	53.9
330	27.8	36.1	40.3	43.3	48.1	54	55
360	27.9	36.6	41	44.1	49	55.1	55.9
390	27.9	37.1	41.6	45	49.7	56	56.8
420	28.1	37.4	42.2	45.5	50.5	56.8	57.9
450	28.2	37.8	42.8	46.1	51.3	57.5	58.8
480	28.3	38.2	43.1	46.7	51.9	57.6	59.5
510	28.5	38.5	43.5	47.2	52.6	57.9	60.2
540	28.7	38.9	43.9	47.6	53.3	58.4	60.7
570	28.7	39.2	44.2	48	53.8	58.6	61.3
600	28.8	39.5	44.5	48.4	54.5	59	61.6

## Sheet: Fig. 2f
Time (s)	Temperature (oC)
0	27.5
20	36.5
40	40
60	42.6
80	44.8
100	46.8
120	48.3
140	49.7
160	51.2
180	52.3
200	53.3
220	47.5
240	44.2
260	42.2
280	40.5
300	39.2
320	38.1
340	37
360	36
380	35.1
400	34.3
420	33.4
440	32.8
460	32
480	31.4
500	30.7
520	30.2
540	29.6
560	29
580	28.8
600	28.6
620	28
640	35.2
660	38.8
680	41.6
700	43.9
720	45.8
740	47.6
760	49.1
780	50.6
800	51.8
820	53.1
840	48.1
860	44.3
880	42.1
900	40.7
920	39.4
940	38
960	36.9
980	36
1000	35.1
1020	34.2
1040	33.4
1060	32.7
1080	32.1
1100	31.5
1120	30.9
1140	30.4
1160	29.8
1180	29.5
1200	29
1220	28.7
1240	27.9
1260	37
1280	40.4
1300	43
1320	45.2
1340	47
1360	48.7
1380	50.3
1400	51.6
1420	52.8
1440	53.9
1460	48.5
1480	44.9
1500	42.7
1520	41.1
1540	39.7
1560	38.5
1580	37.4
1600	36.4
1620	35.4
1640	34.5
1660	33.6
1680	32.8
1700	32.2
1720	31.6
1740	31
1760	30.6
1780	29.9
1800	29.5
1820	29.1
1840	28.6
1860	28
1880	37
1900	40.4
1920	43.1
1940	45.1
1960	47.1
1980	48.7
2000	50.1
2020	51.4
2040	52.8
2060	54
2080	48.8
2100	45.1
2120	42.8
2140	41.3
2160	39.9
2180	38.7
2200	37.4
2220	36.5
2240	35.5
2260	34.8
2280	33.8
2300	33.1
2320	32.5
2340	31.8
2360	31.1
2380	30.6
2400	30
2420	29.5
2440	29.1
2460	28.7
2480	28.1
2500	37
2520	40.5
2540	43.1
2560	45.4
2580	47.1
2600	48.8
2620	50.3
2640	51.6
2660	52.8
2680	53.9
2700	48.9
2720	45.1
2740	43
2760	41.3
2780	39.9
2800	38.6
2820	37.5
2840	36.4
2860	35.4
2880	34.6
2900	33.7
2920	33.1
2940	32.4
2960	31.6
2980	31.1
3000	30.5
3020	29.9
3040	29.5
3060	29.1
3080	28.7
3100	28.2

## Sheet: Fig. 2g
Diamater (nm)	SP NPs	SP@B NPs	SP@B-C NPs
0.4	0	0	0
0.463	0	0	0
0.536	0	0	0
0.621	0	0	0
0.719	0	0	0
0.833	0	0	0
0.965	0	0	0
1.12	0	0	0
1.29	0	0	0
1.5	0	0	0
1.74	0	0	0
2.01	0	0	0
2.33	0	0	0
2.7	0	0	0
3.12	0	0	0
3.62	0	0	0
4.19	0	0	0
4.85	0	0	0
5.61	0	0	0
6.5	0	0	0
7.53	0	0	0
8.72	0	0	0
10.1	0	0	0
11.7	0	0	0
13.5	0	0	0
15.7	0	0	0
18.2	0	0	0
21	0	0	0
24.4	0	0	0
28.2	0	0	0
32.7	0	0	0
37.8	0	0	0
43.8	0.149	0	0
50.7	0.806	0	0.0699
58.8	2.1	0.221	0.542
68.1	3.96	1.15	1.54
78.8	6.14	2.88	3.03
91.3	8.35	5.22	4.83
106	10.2	7.78	6.69
122	11.5	10.1	8.38
142	12	11.9	9.68
164	11.6	12.7	10.4
190	10.4	12.5	10.6
220	8.61	11.3	10.2
255	6.43	9.34	9.2
295	4.23	6.95	7.85
342	2.31	4.51	6.26
396	0.92	2.41	4.63
459	0.183	0.922	3.1
531	0	0.162	1.81
615	0	0	0.862
712	0	0	0.279
825	0	0	0.0286
955	0	0	0
1110	0	0	0
1280	0	0	0
1480	0	0	0
1720	0	0	0
1990	0	0	0
2300	0	0	0
2670	0	0	0
3090	0	0	0
3580	0	0	0
4150	0	0	0
4800	0	0	0
5560	0	0	0
6440	0	0	0
7460	0	0	0
8630	0	0	0

## Sheet: Fig. 2h
SP NPs	SP@B NPs	SP@B-C NPs
-28.9	-26.6	-2.02
-25.3	-29.7	-2.22
-23.6	-31	-2.18

## Sheet: Fig.2i
Wavelength (nm)	SP NPs	B@SP NPs	B@SP-C NPs	BNN6
200	145.179	337.793	269.464	505.65
202	139.464	317.574	249.338	481.095
204	131.25	292.083	237.709	454.671
206	120.357	278.427	242.96	430.72
208	111.071	264.77	224.813	413.482
210	103.214	249.651	214.328	387.791
212	96.071	229.729	203.843	375.15
214	92.143	219.28	192.231	361.819
216	86.964	209.692	181.52	338.925
218	82.5	198.597	171.768	316.03
220	78.214	187.609	163.313	288.499
222	73.75	177.698	155.646	264.3
224	68.929	169.188	149.108	245.028
226	64.464	161.432	142.681	229.379
228	60.357	155.077	135.579	215.903
230	56.25	148.398	129.378	204.166
232	52.321	141.073	124.135	193.588
234	49.107	134.825	117.597	184.315
236	46.429	129.223	110.663	175.331
238	44.107	122.544	105.42	166.202
240	42.321	115.435	102.038	158.667
242	40.714	110.264	97.134	152.002
244	39.107	106.494	92.85	145.336
246	37.5	101.646	90.032	139.25
248	35.893	97.014	88.509	134.469
250	34.464	94.213	87.608	130.556
252	33.214	92.49	86.649	127.224
254	31.964	91.305	85.691	124.76
256	31.071	90.227	84.789	122.587
258	30.179	89.258	83.662	120.703
260	29.286	88.181	82.534	119.109
262	28.929	86.996	81.238	117.225
264	28.571	85.703	79.546	115.342
266	28.214	84.195	77.855	113.458
268	27.857	82.579	75.939	111.14
270	27.5	80.963	73.684	108.676
272	27.143	79.024	71.486	105.923
274	26.786	76.87	69.005	102.88
276	26.518	74.608	66.412	99.692
278	26.25	72.238	63.594	96.215
280	25.982	69.76	61.621	92.592
282	25.804	67.067	59.479	88.969
284	25.643	64.482	57.506	85.202
286	25.482	61.681	55.589	81.435
288	25.321	58.988	53.589	77.522
290	25.179	56.295	51.525	73.9
292	25.054	53.709	49.712	69.988
294	24.929	51.225	48.024	66.365
296	24.821	48.805	46.336	62.887
298	24.714	46.894	44.836	59.554
300	24.607	44.92	43.46	56.222
302	24.5	43.264	42.147	52.744
304	24.339	41.671	40.959	49.701
306	24.196	40.143	39.771	46.948
308	24.054	38.933	38.771	44.919
310	23.929	37.659	37.771	43.036
312	23.821	36.512	36.771	41.297
314	23.738	35.557	35.958	39.993
316	23.653	34.41	35.27	38.544
318	23.563	33.583	34.395	37.24
320	23.468	32.882	33.77	36.081
322	23.368	32.473	33.082	34.921
324	23.254	32.072	32.394	34.052
326	23.166	31.697	31.894	33.038
328	23.089	31.35	31.394	32.023
330	23.02	31.016	30.894	31.299
332	22.95	30.717	30.394	30.574
334	22.895	30.424	30.081	29.995
336	22.843	30.152	29.697	29.125
338	22.807	29.9	29.375	28.546
340	22.765	29.654	29.027	28.111
342	22.721	29.437	28.75	27.531
344	22.699	29.212	28.5	26.807
346	22.699	29.001	28.236	26.227
348	22.754	28.797	27.964	25.648
350	22.807	28.633	27.751	25.068
352	22.862	28.497	27.589	24.778
354	22.914	28.374	27.464	24.199
356	22.966	28.266	27.357	24.054
358	23.019	28.177	27.268	23.474
360	23.092	28.109	27.214	23.039
362	23.182	28.068	27.161	22.749
364	23.27	28.041	27.143	22.315
366	23.358	28.041	27.143	22.17
368	23.501	28.061	27.161	21.735
370	23.768	28.109	27.214	21.445
372	24.036	28.17	27.268	21.156
374	24.321	28.225	27.321	20.431
376	24.57	28.293	27.393	20.141
378	24.838	28.381	27.482	19.852
380	25.105	28.497	27.607	19.417
382	25.372	28.626	27.732	19.127
384	25.639	28.769	27.875	18.837
386	25.906	28.912	27.893	18.547
388	26.173	29.069	28.089	18.258
390	26.441	29.226	28.321	17.968
392	26.708	29.382	28.482	17.678
394	26.975	29.539	28.75	17.388
396	27.242	29.695	28.929	17.098
398	27.242	29.832	29.196	16.809
400	27.509	29.961	29.348	16.519
402	27.776	30.063	29.493	16.229
404	28.043	30.186	29.746	15.939
406	28.043	30.281	29.916	15.794
408	28.31	30.369	30.022	15.504
410	28.31	30.438	30.059	15.36
412	28.577	30.499	30.111	15.07
414	28.577	30.54	30.159	14.925
416	28.577	30.574	30.198	14.635
418	28.577	30.581	30.234	14.49
420	28.577	30.587	30.268	14.2
422	28.666	30.567	30.268	14.056
424	28.666	30.533	30.216	13.911
426	28.577	30.458	30.129	13.621
428	28.577	30.376	30.049	13.476
430	28.577	30.274	29.936	13.331
432	28.31	30.158	29.808	13.041
434	28.31	30.029	29.696	12.896
436	28.043	29.893	29.568	12.751
438	28.043	29.757	29.419	12.606
440	27.776	29.6	29.253	12.462
442	27.509	29.437	28.998	12.317
444	27.242	29.253	28.793	12.027
446	26.975	29.055	28.588	11.882
448	26.708	28.844	28.359	11.737
450	26.441	28.633	28.145	11.592
452	26.173	28.408	27.977	11.447
454	25.906	28.17	27.754	11.302
456	25.639	27.918	27.531	11.157
458	25.372	27.653	27.27	11.013
460	25.105	27.387	27.012	10.868
462	24.838	27.108	26.751	10.723
464	24.571	26.829	26.475	10.578
466	24.304	26.543	26.196	10.433
468	24.037	26.257	25.899	10.288
470	23.733	25.957	25.62	10.143
472	23.538	25.658	25.201	9.998
474	23.233	25.358	24.904	9.998
476	22.948	25.058	24.607	9.853
478	22.663	24.766	24.31	9.708
480	22.361	24.48	24.013	9.564
482	22.147	24.207	23.791	9.564
484	21.844	23.949	23.494	9.419
486	21.63	23.69	23.271	9.274
488	21.416	23.438	23.049	9.129
490	21.131	23.193	22.752	8.984
492	20.905	22.948	22.529	8.984
494	20.688	22.709	22.307	8.839
496	20.456	22.478	22.084	8.694
498	20.242	22.253	21.861	8.549
500	20.01	22.035	21.639	8.549
502	19.884	21.831	21.49	8.404
504	19.655	21.634	21.268	8.259
506	19.511	21.45	21.119	8.259
508	19.37	21.259	20.897	8.114
510	19.209	21.089	20.748	7.97
512	19.065	20.919	20.6	7.97
514	18.924	20.755	20.451	7.825
516	18.766	20.592	20.303	7.68
518	18.551	20.435	20.08	7.68
520	18.425	20.272	19.932	7.535
522	18.267	20.122	19.784	7.535
524	18.196	19.972	19.709	7.39
526	18.053	19.829	19.561	7.245
528	17.894	19.7	19.413	7.245
530	17.722	19.557	19.264	7.1
532	17.581	19.428	19.116	7.1
534	17.44	19.291	18.967	6.955
536	17.159	19.176	18.893	6.955
538	17	19.046	18.745	6.81
540	16.93	18.924	18.67	6.81
542	16.789	18.801	18.522	6.666
544	16.719	18.679	18.448	6.666
546	16.56	18.556	18.299	6.521
548	16.56	18.44	18.151	6.521
550	16.56	18.318	18.077	6.376
552	16.298	18.202	17.928	6.376
554	16.298	18.093	17.854	6.231
556	16.298	17.977	17.706	6.231
558	16.286	17.868	17.631	6.086
560	16.179	17.759	17.557	6.086
562	16.071	17.657	17.409	5.941
564	15.964	17.548	17.335	5.941
566	15.893	17.446	17.186	5.796
568	15.786	17.337	17.112	5.796
570	15.696	17.235	17.038	5.651
572	15.607	17.14	16.889	5.651
574	15.536	17.044	16.815	5.506
576	15.446	16.956	16.741	5.506
578	15.357	16.867	16.667	5.506
580	15.268	16.786	16.593	5.361
582	15.232	16.704	16.518	5.361
584	15.196	16.622	16.444	5.216
586	15.179	16.547	16.37	5.216
588	15.161	16.472	16.296	5.216
590	15.161	16.404	16.221	5.072
592	15.143	16.343	16.147	5.072
594	15.143	16.282	16.073	4.927
596	15.125	16.227	16.073	4.927
598	15.125	16.186	15.999	4.927
600	15.125	16.146	15.925	4.782
602	15.107	16.105	15.925	4.782
604	15.176	16.071	15.851	4.782
606	15.176	16.043	15.851	4.637
608	15.176	16.016	15.851	4.637
610	15.106	15.989	15.776	4.637
612	15.089	15.969	15.776	4.492
614	15.089	15.955	15.776	4.492
616	15.089	15.948	15.776	4.347
618	15.106	15.948	15.776	4.347
620	15.122	15.955	15.776	4.347
622	15.138	15.955	15.792	4.347
624	15.154	15.955	15.804	4.202
626	15.179	15.955	15.804	4.202
628	15.188	15.955	15.821	4.202
630	15.209	16.029	15.821	4.057
632	15.224	16.029	15.839	4.057
634	15.247	16.029	15.857	4.057
636	15.306	16.103	15.875	3.912
638	15.363	16.103	15.875	3.912
640	15.431	16.178	15.929	3.912
642	15.467	16.178	16	3.912
644	15.544	16.252	16.071	3.768
646	15.611	16.326	16.107	3.768
648	15.682	16.326	16.143	3.623
650	15.752	16.4	16.179	3.623
652	15.826	16.439	16.232	3.623
654	15.9	16.474	16.268	3.623
656	15.964	16.549	16.339	3.623
658	16.019	16.623	16.411	3.623
660	16.101	16.697	16.482	3.478
662	16.198	16.771	16.571	3.478
664	16.281	16.845	16.643	3.478
666	16.355	16.919	16.714	3.333
668	16.447	16.994	16.786	3.333
670	16.528	17.068	16.857	3.333
672	16.609	17.142	16.929	3.333
674	16.681	17.216	17.036	3.188
676	16.767	17.365	17.161	3.188
678	16.838	17.439	17.232	3.188
680	16.935	17.513	17.304	3.188
682	17.014	17.587	17.393	3.043
684	17.102	17.736	17.554	3.043
686	17.189	17.81	17.625	3.043
688	17.268	17.884	17.696	3.043
690	17.346	17.958	17.768	3.043
692	17.433	18.033	17.839	2.898
694	17.529	18.107	17.929	2.898
696	17.652	18.255	18	2.898
698	17.766	18.329	18.071	2.898
700	17.881	18.404	18.143	2.898
702	17.959	18.478	18.214	2.753
704	18.082	18.626	18.375	2.753
706	18.207	18.701	18.446	2.753
708	18.307	18.775	18.554	2.753
710	18.443	18.849	18.643	2.608
712	18.554	18.997	18.75	2.608
714	18.691	19.072	18.857	2.608
716	18.789	19.22	18.964	2.608
718	18.879	19.294	19.071	2.608
720	18.993	19.443	19.214	2.608
722	19.118	19.517	19.357	2.463
724	19.222	19.665	19.5	2.463
726	19.341	19.814	19.643	2.463
728	19.468	19.888	19.732	2.463
730	19.585	20.036	19.875	2.463
732	19.731	20.185	20	2.463
734	19.902	20.259	20.143	2.318
736	20.037	20.407	20.286	2.318
738	20.19	20.63	20.5	2.318
740	20.332	20.778	20.625	2.318
742	20.499	20.927	20.768	2.318
744	20.659	21.075	20.946	2.174
746	20.772	21.224	21.071	2.174
748	20.939	21.446	21.25	2.174
750	21.159	21.521	21.411	2.174
752	21.314	21.669	21.554	2.174
754	21.454	21.817	21.679	2.174
756	21.617	22.04	21.875	2.029
758	21.732	22.114	22.089	2.029
760	21.875	22.337	22.304	2.029
762	22.036	22.485	22.482	2.029
764	22.183	22.634	22.607	2.029
766	22.346	22.782	22.768	2.029
768	22.516	23.005	22.911	2.029
770	22.65	23.153	23.036	2.029
772	22.839	23.301	23.036	1.884
774	23	23.524	23.214	1.884
776	23.188	23.673	23.393	1.884
778	23.348	23.821	23.551	1.884
780	23.5	24.044	23.694	1.884
782	23.662	24.192	23.929	1.884
784	23.866	24.34	24.107	1.739
786	24.055	24.563	24.301	1.739
788	24.25	24.711	24.444	1.739
790	24.444	24.934	24.587	1.739
792	24.621	25.157	24.73	1.739
794	24.833	25.231	25	1.739
796	25	25.454	25.194	1.739
798	25.161	25.676	25.337	1.594
800	25.364	25.824	25.48	1.594
802	25.505	26.047	25.801	1.594
804	25.724	26.27	25.944	1.594
806	25.937	26.344	26.087	1.594
808	26.156	26.567	26.409	1.594
810	26.358	26.789	26.551	1.594
812	26.579	26.938	26.694	1.449
814	26.75	27.16	26.837	1.449
816	26.964	27.309	26.98	1.449
818	27.143	27.531	27.301	1.449
820	27.321	27.754	27.444	1.449
822	27.5	27.902	27.587	1.449
824	27.857	28.125	27.909	1.449
826	28.036	28.348	28.051	1.449
828	28.214	28.496	28.194	1.449
830	28.4	28.719	28.337	1.449
832	28.538	28.941	28.48	1.304
834	28.679	29.09	28.623	1.304
836	28.865	29.312	28.766	1.304
838	29.045	29.535	28.913	1.304
840	29.264	29.758	29.078	1.304
842	29.475	29.98	29.278	1.304
844	29.687	30.129	29.479	1.304
846	29.898	30.426	29.679	1.159
848	30.11	30.574	30.04	1.304
850	30.321	30.796	30.266	1.159
852	30.544	31.019	30.477	1.159
854	30.75	31.242	30.696	1.159
856	31.013	31.464	30.896	1.159
858	31.225	31.613	31.114	1.159
860	31.418	31.91	31.333	1.159
862	31.612	32.058	31.533	1.159
864	31.806	32.281	31.729	1.159
866	31.977	32.503	31.917	1.159
868	32.2	32.726	32.26	1.159
870	32.421	32.949	32.443	1.014
872	32.648	33.171	32.661	1.014
874	32.884	33.394	32.897	1.014
876	33.114	33.616	33.134	1.014
878	33.325	33.839	33.548	1.014
880	33.519	34.062	33.785	1.014
882	33.748	34.299	33.929	1.014
884	33.96	34.507	34.079	1.014
886	34.193	34.655	34.315	1.014
888	34.415	34.878	34.464	1.014
890	34.651	35.121	34.609	1.014
892	34.891	35.323	34.845	0.869
894	35.121	35.546	35.081	0.869
896	35.35	35.768	35.318	0.869
898	35.597	35.991	35.554	0.869
900	35.821	36.214	35.79	0.869
902	36.054	36.436	36.026	0.869
904	36.287	36.659	36.258	0.869
906	36.532	36.882	36.488	0.869
908	36.736	37.104	36.713	0.869
910	36.973	37.253	36.94	0.869
912	37.201	37.549	37.167	0.869
914	37.365	37.772	37.321	0.869
916	37.596	37.921	37.437	0.724
918	37.806	38.217	37.66	0.724
920	38.03	38.366	37.876	0.724
922	38.26	38.588	38.103	0.724
924	38.489	38.811	38.324	0.724
926	38.701	39.034	38.551	0.724
928	38.93	39.256	38.77	0.724
930	39.143	39.479	38.993	0.724
932	39.467	39.701	39.218	0.724
934	39.696	39.85	39.443	0.724
936	39.944	40.147	39.668	0.724
938	40.144	40.369	39.891	0.724
940	40.391	40.592	40.116	0.724
942	40.603	40.815	40.334	0.58
944	40.743	40.963	40.562	0.58
946	40.979	41.26	40.782	0.58
948	41.18	41.408	41.189	0.58
950	41.406	41.705	41.411	0.58
952	41.611	41.928	41.636	0.58
954	41.832	42.15	42.029	0.58
956	42.043	42.447	42.43	0.58
958	42.255	42.596	42.644	0.58
960	42.473	42.818	42.697	0.58
962	42.692	43.041	42.925	0.58
964	42.892	43.264	43.156	0.435
966	43.109	43.486	43.388	0.435
968	43.34	43.709	43.448	0.435
970	43.576	43.931	43.691	0.435
972	43.752	44.08	43.925	0.435
974	43.957	44.303	44.148	0.435
976	44.154	44.525	44.378	0.435
978	44.305	44.748	44.605	0.435
980	44.474	44.97	44.656	0.435
982	44.665	45.119	44.87	0.435
984	44.886	45.341	45.084	0.435
986	45.143	45.49	45.3	0.435
988	45.376	45.638	45.53	0.435
990	45.573	45.861	45.755	0.435
992	45.782	46.083	45.971	0.435
994	45.991	46.232	46.171	0.435
996	46.163	46.454	46.381	0.435
998	46.322	46.603	46.579	0.435
1000	46.481	46.751	46.78	0.435
1002	46.676	46.974	46.972
1004	46.806	47.122	46.998
1006	47.008	47.345	47.382
1008	47.281	47.568	47.584
1010	47.433	47.642	47.6
1012	47.567	47.864	47.787
1014	47.729	48.087	47.97
1016	47.881	48.161	47.976
1018	48.051	48.384	48.161
1020	48.214	48.504	48.351
1022	48.395	48.678	48.534
1024	48.589	48.852	48.709
1026	48.752	49.033	48.886
1028	48.939	49.206	49.057
1030	49.105	49.387	49.229
1032	49.272	49.561	49.401
1034	49.456	49.728	49.572
1036	49.607	49.894	49.746
1038	49.773	50.061	49.911
1040	49.922	50.228	50.067
1042	50.07	50.395	50.225
1044	50.221	50.562	50.383
1046	50.385	50.721	50.553
1048	50.536	50.881	50.713
1050	50.702	51.034	50.878
1052	50.851	51.187	51.028
1054	50.999	51.347	51.179
1056	51.148	51.5	51.328
1058	51.314	51.653	51.484
1060	51.462	51.799	51.638
1062	51.593	51.938	51.781
1064	51.741	52.077	51.917
1066	51.887	52.216	52.051
1068	52.017	52.355	52.189
1070	52.166	52.494	52.327
1072	52.314	52.626	52.465
1074	52.442	52.758	52.597
1076	52.555	52.883	52.726
1078	52.685	53.008	52.851
1080	52.816	53.127	52.971
1082	52.944	53.245	53.096
1084	53.056	53.363	53.218
1086	53.169	53.481	53.33
1088	53.282	53.592	53.441
1090	53.392	53.697	53.546
1092	53.501	53.801	53.664
1094	53.614	53.905	53.773
1096	53.724	54.016	53.878
1098	53.819	54.121	53.974
1100	53.893	54.218	54.07
1102	54.003	54.315	54.163
1104	54.113	54.406	54.268
1106	54.196	54.496	54.362
1108	54.3	54.586	54.453
1110	54.377	54.67	54.536
1112	54.448	54.753	54.623
1114	54.543	54.836	54.705
1116	54.618	54.913	54.779
1118	54.692	54.989	54.85
1120	54.766	55.066	54.928
1122	54.84	55.135	55.013
1124	54.914	55.212	55.071
1126	54.988	55.274	55.129
1128	55.063	55.337	55.169
1130	55.137	55.399	55.236
1132	55.211	55.462	55.285
1134	55.285	55.525	55.336
1136	55.434	55.569	55.385
1138	55.434	55.61	55.416
1140	55.508	55.657	55.449
1142	55.582	55.701	55.465
1144	55.656	55.716	55.485
1146	55.731	55.742	55.51
1148	55.879	55.785	55.543
1150	55.953	55.834	55.572
1152	55.953	55.868	55.603
1154	56.027	55.894	55.643
1156	56.102	55.92	55.69
1158	56.102	55.955	55.737
1160	56.176	55.994	55.764
1162	56.176	56.025	55.817
1164	56.25	56.068	55.875
1166	56.25	56.093	55.946
1168	56.25	56.119	55.976
1170	56.25	56.127	56.013
1172	56.25	56.158	56.042
1174	56.25	56.17	56.1
1176	56.25	56.179	56.143
1178	56.25	56.203	56.174
1180	56.25	56.227	56.196
1182	56.25	56.232	56.218
1184	56.25	56.242	56.209
1186	56.176	56.242	56.241
1188	56.176	56.248	56.227
1190	56.176	56.254	56.247
1192	56.176	56.254	56.227
1194	56.176	56.254	56.247
1196	56.102	56.254	56.25
1198	56.102	56.248	56.27
1200	56.102	56.241	56.261
1202	56.027	56.234	56.263
1204	56.027	56.227	56.252
1206	56.027	56.213	56.25
1208	55.953	56.199	56.252
1210	55.953	56.178	56.207
1212	55.953	56.157	56.176
1214	55.953	56.136	56.165
1216	55.879	56.116	56.172
1218	55.879	56.095	56.156
1220	55.805	56.067	56.12
1222	55.805	56.039	56.089
1224	55.731	56.011	56.038
1226	55.731	55.983	55.989
1228	55.656	55.949	55.944
1230	55.656	55.914	55.915
1232	55.582	55.879	55.893
1234	55.508	55.838	55.855
1236	55.508	55.796	55.824
1238	55.434	55.754	55.782
1240	55.434	55.712	55.726
1242	55.434	55.664	55.69
1244	55.359	55.615	55.632
1246	55.285	55.566	55.592
1248	55.211	55.511	55.523
1250	55.211	55.462	55.458
1252	55.137	55.406	55.383
1254	55.063	55.351	55.313
1256	54.988	55.295	55.26
1258	54.914	55.233	55.198
1260	54.914	55.17	55.111
1262	54.84	55.108	55.033
1264	54.766	55.038	54.955
1266	54.692	54.969	54.883
1268	54.692	54.906	54.799
1270	54.618	54.836	54.725
1272	54.543	54.76	54.674
1274	54.469	54.691	54.594
1276	54.395	54.614	54.502
1278	54.321	54.538	54.386
1280	54.246	54.461	54.297
1282	54.172	54.385	54.228
1284	54.098	54.301	54.132
1286	54.024	54.225	54.054
1288	53.949	54.148	53.961
1290	53.875	54.072	53.887
1292	53.875	53.989	53.789
1294	53.801	53.905	53.689
1296	53.727	53.822	53.588
1298	53.579	53.731	53.497
1300	53.504	53.641	53.394
1302	53.43	53.558	53.294
1304	53.356	53.467	53.187
1306	53.356	53.377	53.082
1308	53.208	53.286	52.973
1310	53.133	53.196	52.855
1312	53.059	53.099	52.741
1314	52.911	52.994	52.614
1316	52.836	52.89	52.508
1318	52.836	52.786	52.391
1320	52.688	52.682	52.28
1322	52.614	52.584	52.153
1324	52.54	52.48	52.042
1326	52.465	52.383	51.921
1328	52.391	52.286	51.805
1330	52.317	52.188	51.685
1332	52.243	52.084	51.56
1334	52.169	51.98	51.413
1336	52.094	51.882	51.25
1338	52.02	51.771	51.103
1340	51.872	51.667	50.963
1342	51.798	51.563	50.825
1344	51.798	51.451	50.671
1346	51.723	51.34	50.519
1348	51.649	51.229	50.363
1350	51.575	51.139	50.203

## Sheet: Fig. 2j
	NO concentration (µM)
Time (min)	Water			BNN6			B@SP-C NPs
0	0	0	0	0	0	0	0	0	0
10	0	0	0	0.7065	-0.2284	-0.1425	17.5155	18.0082	14.0195
20	0	0	0	1.8011	1.8229	-0.1154	24.3118	22.5412	26.0984
30	0	0	0	1.812	1.4032	-0.002	28.925	27.0723	30.0615
40	0	0	0	2.1429	-0.0144	-0.1033	32.0028	36.0007	33.0975
50	0	0	0	2.0014	0.9002	-0.0211	42.5325	40.018	38.8356
60	0	0	0	1.4358	1.332	0.2011	44.8228	41.0551	45.6007

## Sheet: Fig. 2k
Time (min)	NO concentration (µM)
0	0	0	0
10	1.0005	0	0
20	12.3218	10.0049	11.8027
30	12.3038	11.5004	12.501
40	19.6409	18.0042	19.3007
50	20.0112	19.1014	19.8035
60	24.4622	23.5034	24.0042

## Sheet: Fig.3a
Wavelength (nm)	PA intensity (au)
700	36.76	40.26	39.55
750	42.74	44.39	42.86
800	49.81	52.25	52.68
850	65.96	66.7	66.57
900	75.25	76.37	77.83
950	80.06	77.31	77.96
1200	120.53	125.69	124.14
1260	154.37	162.49	157.79
1300	123.57	114.26	114
1350	33.32	33.67	32.38
1400	31.69	30.42	29.67

## Sheet: Fig.3c
Penetration depth (mm)	800 nm			950 nm			1260 nm			1350 nm
4	16.61	16.6	16.44	61.19	61.19	61.14	97.05	95.45	95.54	20.01	19.89	19.72
6	15.71	15.79	16.08	36.05	36.24	35.96	86.67	84.82	83.23	17.5	18.03	18.7
8	11.45	9.96	9.94	18.8	18.68	18.57	68.58	68.83	68.1	16.87	16.77	16.77
10	7.65	7.49	7.3	12.25	12.29	12.23	55.95	55.79	55.21	16.21	15.35	16.21
15	3.31	4.31	4.45	7.87	7.75	7.85	31.29	31.46	31.23	13.63	13.9	13.5
20	3.76	3.86	3.74	3.97	3.98	5	19.5	20	19.63	6.02	6.78	6.94
30	0	0	0	2.24	2.08	2.23	14.44	14.83	14.91	2.61	2.54	2.09
40	0	0	0	0	0	0	2.32	1.92	1.68	0	0	0
50	0	0	0	0	0	0	0.4	0.32	0.16	0	0	0
60	0	0	0	0	0	0	0	0	0	0	0	0

[truncated: 45 more sheets: Fig. 3d, Fig.3f, Fig. 3g, Fig. 3h, Fig. 4a, Fig. 4c, Fig. 4e, Fig.5a, Fig. 5d, Fig. 5f, Fig. 6b, Fig. 6d, Fig. 7c, Fig. 8a, Fig. 9c, Fig. 9d, Fig. 9f, Fig. 9g, Supplementary Fig. 2, Supplementary Fig. 3 …]
